# Supplementary material for: Key Factors Governing Microbial Community in Extremely Acidic Mine Drainage (pH <3)
Source: Front Microbiol. 2021 Nov 30;12:761579. doi: 10.3389/fmicb.2021.761579 (PMC8670003; doi:10.3389/fmicb.2021.761579)
Supplement: Supplementary file 1 [file Table_1.csv]

Supplementary Table 1 The physicochemical parameters of all sample groups.
Sample	Number	pH	Fe2+(mg/L)	Fe3+(mg/L)	SO42-(mg/L)	Al(mg/L)	As(mg/L)	B(mg/L)	Ba(mg/L)	Ca(mg/L)	Cd(mg/L)	Co(mg/L)	Cr(mg/L)	Cu(mg/L)	K(mg/L)	Li(mg/L)	Mg(mg/L)	Mn(mg/L)	Mo(mg/L)	Na(mg/L)	Ni(mg/L)	P(mg/L)	Pb(mg/L)	Si(mg/L)	Sr(mg/L)	V(mg/L)	Zn(mg/L)
C1W	S1320	2.59	1.575	831.425	5034	220.5	10.25	3.249	0.064	537.4	0.581	0.83	0.852	118.1	5.775	0.251	341.9	88.81	4.55	5.617	0.901	6.744	0.654	14.22829991	0.339	0.288	80.47
C3W	S1321	2.38	4170	980	25330	1403	0.91	19.88	0.24	523.9	0.6	1.47	5.67	286	19.32	2.04	2589	157.2	0	0	1.74	14.58	0.86	15.13977116	0.31	2.64	121.4
C4W	S1322	2.47	710	512	3898	146.66	0.866	4.294	0.088	225	1.222	1.442	1.208	158.96	2.326	0.128	111.58	35.84	0	2.162	0.908	3.976	1.668	8.755733045	0.15	0.598	120.14
C5W	S1323	2.49	333.667	893.333	5097	251.7	0.072	2.639	0.108	442.3	0.238	0.586	0.623	81.47	2.814	0.412	478.3	72.15	0	5.144	0.473	2.421	1.335	7.287095781	0.237	0.403	38.05
C6W	S1323	2.38	266.333	1883.667	7466	458	1.954	5.188	0.142	389.4	0.45	1.844	1.676	85.08	6.448	0.802	386.6	189.04	0	2.706	1.448	8.466	2.438	8.86323991	0.212	0.656	198.74
C9W	S1325	2.44	2.82	409.18	1721	82.82	0.326	1.454	0.048	148	0.074	0.14	0.464	45.66	2.057	0.072	44.64	15.45	0	2.74	0.178	1.466	0.165	5.796022302	0.072	0.274	11.63
BD1	S780	2.5	15.14	3155.79	7200	41.145	18.99	8.211	0.2655	396.6	0.2265	0.393	1.863	60.855	0	0.021	255.3	30.18	0	1.6095	0.5475	78.93	0.2205	12.07	0.609	0.276	17.79
BD2	S980	2.53	15.39	3161.82	7000	40.575	18.66	7.956	0.2685	399.45	0.2175	0.381	1.857	60.495	0	0	252	29.865	0	1.8075	0.543	76.65	0.2715	11.19	0.6045	0.4455	17.37
BD3	S981	2.59	14.21	3160.85	6600	45.105	19.755	10.569	0.1275	421.8	0.381	0.4215	2.7525	65.595	0.9645	0.0345	256.95	32.295	0	2.7255	0.549	74.715	0	14.98	0.6885	1.134	18.585
CD1	S781	2.3	6268	12466	33000	467.95	153.6	60.75	0.755	464.45	2.69	2.135	15.64	371.55	2.44	0.38	830.5	136.85	0	4.815	3.095	587	0.96	47.8	1.435	7.99	71
CD2	S982	2.2	6428	12492	34000	435.55	149.45	46.815	1.6	461.85	1.435	1.995	11.03	361.85	0	0.22	865.5	132.45	0	2.925	2.935	618.5	1.865	21.52	1.26	5.8	67.05
CD3	S983	2.25	6482	12498	34000	429.45	152.25	45.16	1.66	466.25	1.425	2.015	10.745	355.75	0	0.195	849	131.05	0	2.505	3.095	622	1.995	21.79	1.27	6.425	66.6
ZJA11	S1400	1.52	81.033	11102.967	34340	1231.4	51.94	26.86	1.08	592.6	2.66	3.46	6.74	1108.2	5.84	0	111.46	18.18	0.74	43.5	2.28	99.86	0.64	17.50959641	0.48	4.08	244.8
ZJA12	S1401	1.52	81.033	11102.967	34160	1259.8	50.14	26.68	1.06	569.8	2.74	3.34	6.6	1143.4	3	0	97.38	18.28	0.66	42.96	2.34	104.12	3.14	20.08976117	0.5	7.2	242.2
ZJA13	S1402	1.52	81.033	11102.967	33660	1261.2	46.98	25.76	1.06	577.4	2.68	3.3	6.38	1133.2	12.34	0	113.36	18.26	0.72	47.32	2.16	99.36	2.52	17.16370475	0.52	5.54	236.4
ZJA21	S1403	1.41	48.633	12907.367	42540	1707.6	71.04	33.64	1.46	590.2	3.16	4.38	8.42	1410	13.58	0	132.84	21.54	0.96	22.48	3.1	117.94	2.88	14.51810102	0.38	5.86	266.4
ZJA22	S1404	1.41	48.633	12907.367	43880	1684	71.6	33.36	1.46	582.2	3.18	4.32	8.68	1399.6	7.48	0	118.32	21.54	0.5	19.66	2.74	122.58	2.36	16.41583091	0.38	7.28	276.6
ZJA23	S1405	1.41	48.633	12907.367	41580	1661.8	70.36	33.4	1.5	579	3.14	4.18	8.4	1365.2	7.44	0	117.54	21.12	0.92	22.72	3.02	117.58	2.46	14.64897895	0.38	7.1	274.4
ZJA31	S1406	1.57	31.42	8828.58	29180	1053.6	46.82	22.4	0.92	571.8	2.06	2.76	5.8	1003.4	8.82	0	83.9	15.96	0.74	27.7	1.9	94.12	1.18	19.92148956	0.66	7.52	175.66
ZJA32	S1407	1.57	31.42	8828.58	28900	1040.4	44.24	22.08	0.98	570	1.92	2.74	5.74	990.4	8.02	0	100.24	15.7	0.76	29.24	1.8	90.24	1.34	17.93027544	0.62	5.02	173.06
ZJA33	S1408	1.57	31.42	8828.58	28340	1013	44.82	21.54	0.96	562	2.04	2.62	5.38	967.6	9.54	0	93.26	15.24	0.46	25	1.64	84.38	1.16	19.14557044	0.64	2.48	168.56
MYW11	S1409	0.7	1600	36504	161220	12346	67.96	90.82	4.22	494.2	1.58	41.42	23.32	1923.2	15.6	0	3576	1229.6	0	76	33.48	206.4	4.96	30.13931597	0.5	17.64	83.94
MYW12	S1410	0.7	1600	36504	157020	12010	67.12	89.62	4.22	492.2	1.44	41.44	25.5	1872.6	6.08	0	3534	1198.4	0	71.26	33.16	205.4	2.76	29.67189482	0.5	14.72	83.92
MYW13	S1411	0.7	1600	36504	154740	11970	71.08	88.98	4.18	490.2	1.54	42	25.96	1869.4	13.84	0	3526	1200.2	0	68.04	33.72	214	4.68	30.34498128	0.42	15.66	85.22
