# Supplementary material for: Key Factors Governing Microbial Community in Extremely Acidic Mine Drainage (pH <3)
Source: Front Microbiol. 2021 Nov 30;12:761579. doi: 10.3389/fmicb.2021.761579 (PMC8670003; doi:10.3389/fmicb.2021.761579)
Supplement: Supplementary file 2 [file Table_2.xlsx]

## Sheet: MZ
Supplementary Table 2 The Key genus of AMD from four mining areas involved in functions associated with biogeochemical cycle.
	Acetobacteraceae _	Acidobacteriaceae_(Subgroup_1) _	Isosphaeraceae _	Thermoplasmataceae _ A-plasma	Alicyclobacillaceae _ Acidibacillus	Unknown_Family _ Acidibacter	Acidobacteriaceae_(Subgroup_1) _ Acidicapsa	Acidiferrobacteraceae _ Acidiferrobacter	Acetobacteraceae _ Acidiphilium	Ferroplasmaceae _ Acidiplasma	Acetobacteraceae _ Acidisphaera	Acidithiobacillaceae _ Acidithiobacillus	Acidimicrobiaceae _ Acidithrix	AD3 _ AD3	Diplorickettsiaceae _ Aquicella	Babeliaceae _ Babeliaceae	BSLdp215 _ BSLdp215	Paracaedibacteraceae _ Candidatus_Captivus	Micrarchaeales _ Candidatus_Micrarchaeum	Clostridiaceae _ Clostridium_sensu_stricto_1	CPla-3_termite_group _ CPla-3_termite_group	Thermoplasmataceae _ Cuniculiplasma	Thermoplasmataceae _ E-plasma	Acidimicrobiaceae _ Ferrimicrobium	Acidimicrobiaceae _ Ferrithrix	Ferroplasmaceae _ Ferroplasma	Ferrovaceae _ Ferrovum	Acidobacteriaceae_(Subgroup_1) _ Granulicella	Legionellaceae _ Legionella	Leptospirillaceae _ Leptospirillum	Rhodanobacteraceae _ Metallibacterium	Mycobacteriaceae _ Mycobacterium	Obscuribacteraceae _ Obscuribacteraceae	Peptostreptococcaceae _ Romboutsia	Staphylococcaceae _ Staphylococcus	Sulfobacillaceae _ Sulfobacillus	Sva0485 _ Sva0485	Peptostreptococcaceae _ Terrisporobacter	Erysipelotrichaceae _ Turicibacter	UBA12409 _ UBA12409	Acetobacteraceae _ uncultured	Acidobacteriaceae_(Subgroup_1) _ uncultured	Rickettsiaceae _ uncultured	Sulfobacillaceae _ uncultured	Thermoplasmataceae _ uncultured	uncultured _ uncultured
sulfur_respiration	0	0	0	1	0	0	0	0	0	0	0	0	0	0	0	0	0	0	0	0	0	0	0	0	0	0	0	0	0	0	0	0	0	0	0	0	0	0	0	0	0	0	0	0	0	0
respiration_of_sulfur_compounds	0	0	0	1	0	0	0	0	0	0	0	0	0	0	0	0	0	0	0	0	0	0	0	0	0	0	0	0	0	0	0	0	0	0	0	0	0	0	0	0	0	0	0	0	0	0
nitrogen_fixation	0	0	0	0	0	0	0	0	0	0	0	0	0	0	0	0	0	0	0	2	0	0	0	0	0	0	0	0	0	2	0	0	0	0	0	0	0	0	0	0	0	0	0	0	0	0
nitrite_ammonification	0	0	0	0	0	0	0	0	0	0	0	0	0	0	0	0	0	0	0	2	0	0	0	0	0	0	0	0	0	0	0	0	0	0	0	0	0	0	0	0	0	0	0	0	0	0
nitrite_respiration	0	0	0	0	0	0	0	0	0	0	0	0	0	0	0	0	0	0	0	2	0	0	0	0	0	0	0	0	0	0	0	0	0	0	0	0	0	0	0	0	0	0	0	0	0	0
dark_sulfur_oxidation	0	0	0	0	0	0	0	0	0	0	0	1	0	0	0	0	0	0	0	0	0	0	0	0	0	0	0	0	0	0	0	0	0	0	0	0	0	0	0	0	0	0	0	0	0	0
dark_oxidation_of_sulfur_compounds	0	0	0	0	0	0	0	0	0	0	0	10	0	0	0	0	0	0	0	0	0	0	0	0	0	0	0	0	0	0	0	0	0	0	0	0	0	0	0	0	0	0	0	0	0	0
fermentation	0	0	0	0	0	0	0	0	0	0	0	0	0	0	0	0	0	0	0	2	0	0	0	0	0	0	0	0	0	0	0	0	0	2	0	0	0	1	2	0	0	0	0	0	0	0
aerobic_chemoheterotrophy	0	0	1	0	0	0	1	0	6	0	1	0	0	0	0	0	0	0	0	0	0	0	0	0	0	0	1	1	1	0	4	2	0	0	0	0	0	0	0	0	2	1	0	0	0	0
human_pathogens_pneumonia	0	0	0	0	0	0	0	0	0	0	0	0	0	0	0	0	0	0	0	0	0	0	0	0	0	0	1	0	0	0	0	0	0	0	0	0	0	0	0	0	0	0	0	0	0	0
human_pathogens_all	0	0	0	0	0	0	0	0	0	0	0	0	0	0	0	0	0	0	0	0	0	0	0	0	0	0	1	0	0	0	0	0	0	0	0	0	0	0	0	0	0	0	0	0	0	0
human_gut	0	0	0	0	0	0	0	0	0	0	0	0	0	0	0	0	0	0	0	2	0	0	0	0	0	0	0	0	0	0	0	0	0	0	0	0	0	0	0	0	0	0	0	0	0	0
human_associated	0	0	0	0	0	0	0	0	0	0	0	0	0	0	0	0	0	0	0	2	0	0	0	0	0	0	1	0	0	0	0	0	0	0	0	0	0	0	0	0	0	0	0	0	0	0
mammal_gut	0	0	0	0	0	0	0	0	0	0	0	0	0	0	0	0	0	0	0	2	0	0	0	0	0	0	0	0	0	0	0	0	0	0	0	0	0	0	0	0	0	0	0	0	0	0
animal_parasites_or_symbionts	0	0	0	0	0	0	0	0	0	0	0	0	0	0	0	0	0	0	0	2	0	0	0	0	0	0	1	0	0	0	0	0	0	0	0	0	0	0	0	0	0	0	0	0	0	0
dark_iron_oxidation	0	0	0	0	0	0	0	1	0	0	0	1	0	0	0	0	0	0	0	0	0	0	0	1	1	1	0	0	0	3	0	0	0	0	0	0	0	0	0	0	0	0	0	0	0	0
nitrogen_respiration	0	0	0	0	0	0	0	0	0	0	0	0	0	0	0	0	0	0	0	2	0	0	0	0	0	0	0	0	0	0	0	0	0	0	0	0	0	0	0	0	0	0	0	0	0	0
intracellular_parasites	0	0	0	0	0	0	0	0	0	0	0	0	0	0	0	0	0	0	0	0	0	0	0	0	0	0	0	0	1	0	0	0	0	0	0	0	0	0	0	0	0	0	1	0	0	0
nonphotosynthetic_cyanobacteria	0	0	0	0	0	0	0	0	0	0	0	0	0	0	0	0	0	0	0	0	0	0	0	0	0	0	0	0	0	0	0	0	1	0	0	0	0	0	0	0	0	0	0	0	0	0
chemoheterotrophy	0	0	1	5	0	0	1	0	6	1	1	0	0	0	0	0	0	0	0	2	0	3	2	0	0	5	1	1	1	0	4	2	0	2	0	0	0	1	2	0	2	1	0	0	4	0
anaerobic_chemoheterotrophy	0	0	0	5	0	0	0	0	0	1	0	0	0	0	0	0	0	0	0	2	0	3	2	0	0	5	0	0	0	0	0	0	0	2	0	0	0	1	2	0	0	0	0	0	4	0

## Sheet: DBS
	Acetobacteraceae _	Acidobacteriaceae_(Subgroup_1) _	Thermoplasmataceae _ A-plasma	Alicyclobacillaceae _ Acidibacillus	Unknown_Family _ Acidibacter	Acidobacteriaceae_(Subgroup_1) _ Acidicapsa	Acidiferrobacteraceae _ Acidiferrobacter	Acetobacteraceae _ Acidiphilium	Ferroplasmaceae _ Acidiplasma	Acetobacteraceae _ Acidisphaera	Acidithiobacillaceae _ Acidithiobacillus	Acetobacteraceae _ Acidocella	AD3 _ AD3	Bacteroidaceae _ Bacteroides	BSLdp215 _ BSLdp215	Micrarchaeales _ Candidatus_Micrarchaeum	Thermoplasmataceae _ Cuniculiplasma	Thermoplasmataceae _ E-plasma	Acidimicrobiaceae _ Ferrimicrobium	Acidimicrobiaceae _ Ferrithrix	Ferroplasmaceae _ Ferroplasma	Ferrovaceae _ Ferrovum	Acidobacteriaceae_(Subgroup_1) _ Granulicella	Leptospirillaceae _ Leptospirillum	Rhodanobacteraceae _ Metallibacterium	Sulfobacillaceae _ Sulfobacillus	Sva0485 _ Sva0485	Acetobacteraceae _ uncultured	Acidobacteriaceae_(Subgroup_1) _ uncultured	Sulfobacillaceae _ uncultured	Thermoplasmataceae _ uncultured	uncultured _ uncultured
sulfur_respiration	0	0	1	0	0	0	0	0	0	0	0	0	0	0	0	0	0	0	0	0	0	0	0	0	0	0	0	0	0	0	1	0
respiration_of_sulfur_compounds	0	0	1	0	0	0	0	0	0	0	0	0	0	0	0	0	0	0	0	0	0	0	0	0	0	0	0	0	0	0	1	0
nitrogen_fixation	0	0	0	0	0	0	0	0	0	0	0	0	0	0	0	0	0	0	0	0	0	0	0	2	0	0	0	0	0	0	0	0
xylanolysis	0	0	0	0	0	0	0	0	0	0	0	0	0	2	0	0	0	0	0	0	0	0	0	0	0	0	0	0	0	0	0	0
dark_sulfur_oxidation	0	0	0	0	0	0	0	0	0	0	1	0	0	0	0	0	0	0	0	0	0	0	0	0	0	0	0	0	0	0	0	0
dark_oxidation_of_sulfur_compounds	0	0	0	0	0	0	0	0	0	0	9	0	0	0	0	0	0	0	0	0	0	0	0	0	0	0	0	0	0	0	0	0
fermentation	0	0	0	0	0	0	0	0	0	0	0	0	0	3	0	0	0	0	0	0	0	0	0	0	0	0	0	0	0	0	0	0
aerobic_chemoheterotrophy	0	0	0	0	0	1	0	5	0	1	0	1	0	0	0	0	0	0	0	0	0	2	1	0	1	0	0	2	1	0	0	0
human_pathogens_pneumonia	0	0	0	0	0	0	0	0	0	0	0	0	0	0	0	0	0	0	0	0	0	1	0	0	0	0	0	0	0	0	0	0
human_pathogens_all	0	0	0	0	0	0	0	0	0	0	0	0	0	0	0	0	0	0	0	0	0	1	0	0	0	0	0	0	0	0	0	0
human_gut	0	0	0	0	0	0	0	0	0	0	0	0	0	3	0	0	0	0	0	0	0	0	0	0	0	0	0	0	0	0	0	0
human_associated	0	0	0	0	0	0	0	0	0	0	0	0	0	3	0	0	0	0	0	0	0	1	0	0	0	0	0	0	0	0	0	0
mammal_gut	0	0	0	0	0	0	0	0	0	0	0	0	0	3	0	0	0	0	0	0	0	0	0	0	0	0	0	0	0	0	0	0
animal_parasites_or_symbionts	0	0	0	0	0	0	0	0	0	0	0	0	0	3	0	0	0	0	0	0	0	1	0	0	0	0	0	0	0	0	0	0
dark_iron_oxidation	0	0	0	0	0	0	1	0	0	0	1	0	0	0	0	0	0	0	1	0	1	0	0	3	0	0	0	0	0	0	0	0
chemoheterotrophy	0	0	6	0	0	1	0	5	2	1	0	1	0	3	0	0	4	2	0	0	6	2	1	0	1	0	0	2	1	0	6	0
anaerobic_chemoheterotrophy	0	0	6	0	0	0	0	0	2	0	0	0	0	3	0	0	4	2	0	0	6	0	0	0	0	0	0	0	0	0	6	0

## Sheet: MYW
	Acetobacteraceae _ Acidiphilium	Alicyclobacillaceae _ Alicyclobacillus	Propionibacteriaceae _ Cutibacterium	Ferroplasmaceae _ Ferroplasma	Leptospirillaceae _ Leptospirillum	Mycobacteriaceae _ Mycobacterium	Staphylococcaceae _ Staphylococcus	Sulfobacillaceae _ Sulfobacillus
aerobic_chemoheterotrophy	1	1	0	0	0	3	0	0
dark_iron_oxidation	0	0	0	1	0	0	0	0
chemoheterotrophy	1	1	0	2	0	3	0	0
anaerobic_chemoheterotrophy	0	0	0	2	0	0	0	0

## Sheet: ZJS
	Thermoplasmataceae _ A-plasma	Unknown_Family _ Acidibacter	Acetobacteraceae _ Acidiphilium	Ferroplasmaceae _ Acidiplasma	Acidimicrobiales_Incertae_Sedis _ Aciditerrimonas	Acidithiobacillaceae _ Acidithiobacillus	Babeliaceae _ Babeliaceae	Bacteroidaceae _ Bacteroides	Babeliaceae _ Candidatus_Babela	Micrarchaeales _ Candidatus_Micrarchaeum	Thermoplasmataceae _ Cuniculiplasma	Propionibacteriaceae _ Cutibacterium	Ferroplasmaceae _ Ferroplasma	Leptospirillaceae _ Leptospirillum	Mycobacteriaceae _ Mycobacterium	Staphylococcaceae _ Staphylococcus	Sulfobacillaceae _ Sulfobacillus	Acetobacteraceae _ uncultured	Thermoplasmataceae _ uncultured	uncultured _ uncultured
sulfur_respiration	1	0	0	0	0	0	0	0	0	0	0	0	0	0	0	0	0	0	1	0
respiration_of_sulfur_compounds	1	0	0	0	0	0	0	0	0	0	0	0	0	0	0	0	0	0	1	0
nitrogen_fixation	0	0	0	0	0	0	0	0	0	0	0	0	0	2	0	0	0	0	0	0
xylanolysis	0	0	0	0	0	0	0	1	0	0	0	0	0	0	0	0	0	0	0	0
dark_sulfur_oxidation	0	0	0	0	0	1	0	0	0	0	0	0	0	0	0	0	0	0	0	0
dark_oxidation_of_sulfur_compounds	0	0	0	0	0	4	0	0	0	0	0	0	0	0	0	0	0	0	0	0
fermentation	0	0	0	0	0	0	0	2	0	0	0	0	0	0	0	0	0	0	0	0
aerobic_chemoheterotrophy	0	0	1	0	0	0	0	0	0	0	0	0	0	0	1	0	0	2	0	0
human_gut	0	0	0	0	0	0	0	2	0	0	0	0	0	0	0	0	0	0	0	0
human_associated	0	0	0	0	0	0	0	2	0	0	0	0	0	0	0	0	0	0	0	0
mammal_gut	0	0	0	0	0	0	0	2	0	0	0	0	0	0	0	0	0	0	0	0
animal_parasites_or_symbionts	0	0	0	0	0	0	0	2	0	0	0	0	0	0	0	0	0	0	0	0
dark_iron_oxidation	0	0	0	0	0	1	0	0	0	0	0	0	1	3	0	0	0	0	0	0
chemoheterotrophy	4	0	1	1	0	0	0	2	0	0	2	0	4	0	1	0	0	2	5	0
anaerobic_chemoheterotrophy	4	0	0	1	0	0	0	2	0	0	2	0	4	0	0	0	0	0	5	0
