# Supplementary material for: Key Factors Governing Microbial Community in Extremely Acidic Mine Drainage (pH <3)
Source: Front Microbiol. 2021 Nov 30;12:761579. doi: 10.3389/fmicb.2021.761579 (PMC8670003; doi:10.3389/fmicb.2021.761579)
Supplement: Supplementary file 3 [file Table_3.csv]

Supplementary Table 3 The genus showed significantly different abundance among AMD communities from four mining areas.
compare	taxa	mean.group1.	variance.group1.	std.err.group1.	mean.group2.	variance.group2.	std.err.group2.	pvalue	qvalue
DBS vs MYW	Archaea| Thermoplasmatota| Thermoplasmata| Thermoplasmatales| Ferroplasmaceae| Ferroplasma	0.080715084	0.005409343	0.030025941	0.918624761	0.001227753	0.020229952	0	0
ZJS vs MYW	Archaea| Thermoplasmatota| Thermoplasmata| Thermoplasmatales| Ferroplasmaceae| Ferroplasma	0.025540879	0.000687006	0.009266919	0.918624761	0.001227753	0.020229952	0	-0.036507852
MZ vs ZJS	Bacteria| Nitrospirota| Leptospirillia| Leptospirillales| Leptospirillaceae| Leptospirillum	0.080346142	0.001372664	0.015125386	0.59236411	0.037078741	0.068079679	1.92E-05	4.27E-05
MZ vs ZJS	Bacteria| Proteobacteria| Gammaproteobacteria| Acidithiobacillales| Acidithiobacillaceae| Acidithiobacillus	0.312886305	0.007882756	0.036246278	0.000941856	1.03E-06	0.000358703	1.92E-05	4.27E-05
MZ vs ZJS	Archaea| Thermoplasmatota||||	1.20E-05	8.67E-10	1.20E-05	0.19656237	0.011969041	0.038679841	1.92E-05	4.27E-05
MZ vs ZJS	Archaea| Thermoplasmatota| Thermoplasmata| Thermoplasmatales| Thermoplasmataceae| uncultured	0.037492892	0.000115642	0.00439017	0.005187008	1.66E-05	0.001438397	1.92E-05	4.27E-05
DBS vs ZJS	Bacteria| Nitrospirota| Leptospirillia| Leptospirillales| Leptospirillaceae| Leptospirillum	0.175921696	0.033344834	0.074548457	0.59236411	0.037078741	0.068079679	0.00027027	0.000278375
DBS vs ZJS	Bacteria| Dependentiae| Babeliae| Babeliales||	0	0	0	0.015729631	0.000122039	0.003905755	0.000324324	0.000278375
MZ vs ZJS	Bacteria| Dependentiae| Babeliae| Babeliales||	0	0	0	0.015729631	0.000122039	0.003905755	0.000384615	0.000683394
ZJS vs MYW	Bacteria| Nitrospirota| Leptospirillia| Leptospirillales| Leptospirillaceae| Leptospirillum	0.59236411	0.037078741	0.068079679	0.072130096	0.000989963	0.018165562	0.000714286	-0.036507852
MZ vs MYW	Bacteria| Proteobacteria| Gammaproteobacteria| Acidithiobacillales| Acidithiobacillaceae| Acidithiobacillus	0.312886305	0.007882756	0.036246278	0	0	0	0.00075	0.022517287
DBS vs ZJS	Bacteria| Dependentiae| Babeliae| Babeliales| Babeliaceae| Candidatus_Babela	0	0	0	0.000340211	9.04E-08	0.000106325	0.001108108	0.000444192
MZ vs MYW	Archaea| Thermoplasmatota| Thermoplasmata| Thermoplasmatales| Thermoplasmataceae| uncultured	0.037492892	0.000115642	0.00439017	0	0	0	0.001125	0.022517287
MZ vs DBS	Bacteria| Firmicutes| Sulfobacillia| Sulfobacillales| Sulfobacillaceae| Sulfobacillus	0.002858081	2.24E-06	0.000610509	0.000629506	3.74E-07	0.000249829	0.001142857	0.036252918
DBS vs ZJS	Bacteria| Firmicutes| Sulfobacillia| Sulfobacillales| Sulfobacillaceae| Sulfobacillus	0.000629506	3.74E-07	0.000249829	0.022802161	0.000389238	0.006975292	0.001189189	0.000444192
MZ vs ZJS	Archaea| Thermoplasmatota| Thermoplasmata| uncultured| uncultured| uncultured	0.000226327	2.79E-08	6.82E-05	0	0	0	0.001230769	0.001757299
MZ vs ZJS	Bacteria| Dependentiae| Babeliae| Babeliales| Babeliaceae| Candidatus_Babela	0	0	0	0.000340211	9.04E-08	0.000106325	0.001384615	0.001757299
DBS vs ZJS	Bacteria| Proteobacteria| Gammaproteobacteria| Xanthomonadales| Rhodanobacteraceae| Metallibacterium	5.68E-05	1.94E-08	5.68E-05	0	0	0	0.001552533	0.000444192
DBS vs ZJS	Bacteria| Acidobacteriota| Acidobacteriae| Acidobacteriales| Acidobacteriaceae_(Subgroup_1)| Granulicella	7.90E-05	1.68E-08	5.29E-05	0	0	0	0.001552533	0.000444192
DBS vs MYW	Bacteria| Actinobacteriota| Actinobacteria| Corynebacteriales| Mycobacteriaceae| Mycobacterium	0	0	0	0.009053575	1.39E-05	0.002148782	0.001727273	0.007179347
MZ vs DBS	Archaea| Thermoplasmatota| Thermoplasmata| uncultured| uncultured| uncultured	0.000226327	2.79E-08	6.82E-05	0	0	0	0.001755102	0.036252918
MZ vs ZJS	Archaea| Thermoplasmatota| Thermoplasmata| Thermoplasmatales| Ferroplasmaceae| Ferroplasma	0.358813563	0.075426754	0.112121032	0.025540879	0.000687006	0.009266919	0.002096154	0.001813623
MZ vs ZJS	Archaea| Thermoplasmatota| Thermoplasmata| Thermoplasmatales| Thermoplasmataceae| E-plasma	0.002656304	4.85E-06	0.000898615	0	0	0	0.002115385	0.001813623
MZ vs ZJS	Bacteria| Proteobacteria| Gammaproteobacteria| Acidiferrobacterales| Acidiferrobacteraceae| Acidiferrobacter	0.000146352	1.49E-08	4.99E-05	0	0	0	0.002211538	0.001813623
MZ vs ZJS	Archaea| Thermoplasmatota| Thermoplasmata| Thermoplasmatales| Thermoplasmataceae| A-plasma	0.002133995	2.75E-06	0.00067718	0.09251993	0.00787633	0.031377401	0.002461538	0.001813623
MZ vs ZJS	Bacteria| Firmicutes| Sulfobacillia| Sulfobacillales| Sulfobacillaceae| Sulfobacillus	0.002858081	2.24E-06	0.000610509	0.022802161	0.000389238	0.006975292	0.002519231	0.001813623
DBS vs ZJS	Archaea| Thermoplasmatota| Thermoplasmata| Thermoplasmatales| Thermoplasmataceae| A-plasma	0.004257826	2.04E-05	0.001845999	0.09251993	0.00787633	0.031377401	0.002567568	0.000629658
MZ vs ZJS	Bacteria| Proteobacteria| Alphaproteobacteria| Acetobacterales| Acetobacteraceae| Acidisphaera	0.000193467	2.89E-08	6.94E-05	0	0	0	0.002653846	0.001813623
MZ vs MYW	Archaea| Thermoplasmatota| Thermoplasmata| Thermoplasmatales| Thermoplasmataceae| Cuniculiplasma	0.011236551	2.82E-05	0.002168483	0	0	0	0.0031875	0.032941956
MZ vs MYW	Archaea| Thermoplasmatota| Thermoplasmata| Thermoplasmatales| Ferroplasmaceae| Ferroplasma	0.358813563	0.075426754	0.112121032	0.918624761	0.001227753	0.020229952	0.003375	0.032941956
MZ vs DBS	Archaea| Thermoplasmatota| Thermoplasmata| Thermoplasmatales| Thermoplasmataceae| uncultured	0.037492892	0.000115642	0.00439017	0.014864134	0.000234566	0.006252552	0.00355102	0.048899285
DBS vs ZJS	Bacteria| Proteobacteria| Gammaproteobacteria| Acidithiobacillales| Acidithiobacillaceae| Acidithiobacillus	0.22855638	0.043946341	0.085582651	0.000941856	1.03E-06	0.000358703	0.004	0.000783575
DBS vs ZJS	Bacteria| Dependentiae| Babeliae| Babeliales| Babeliaceae| Babeliaceae	0	0	0	0.002970398	1.01E-05	0.001121814	0.004108108	0.000783575
ZJS vs MYW	Archaea| Thermoplasmatota||||	0.19656237	0.011969041	0.038679841	0	0	0	0.004142857	-0.036507852
MZ vs MYW	Bacteria| Firmicutes| Sulfobacillia| Sulfobacillales| Sulfobacillaceae| Sulfobacillus	0.002858081	2.24E-06	0.000610509	1.11E-05	3.71E-10	1.11E-05	0.0041875	0.032941956
DBS vs MYW	Archaea| Thermoplasmatota| Thermoplasmata| Thermoplasmatales| Thermoplasmataceae| Cuniculiplasma	0.005135731	1.96E-05	0.001807577	0	0	0	0.004787879	0.013267098
MZ vs MYW	Bacteria| Actinobacteriota| Actinobacteria| Corynebacteriales| Mycobacteriaceae| Mycobacterium	1.11E-05	3.66E-10	7.81E-06	0.009053575	1.39E-05	0.002148782	0.0049375	0.032941956
DBS vs ZJS	Bacteria| Actinobacteriota| Acidimicrobiia| Acidimicrobiales| Acidimicrobiales_Incertae_Sedis| Aciditerrimonas	0	0	0	0.000190918	4.56E-08	7.55E-05	0.005243243	0.00090008
MZ vs ZJS	Bacteria| Dependentiae| Babeliae| Babeliales| Babeliaceae| Babeliaceae	0.00011586	1.35E-08	4.74E-05	0.002970398	1.01E-05	0.001121814	0.005403846	0.003394191
MZ vs ZJS	Bacteria| Actinobacteriota| Acidimicrobiia| Acidimicrobiales| Acidimicrobiales_Incertae_Sedis| Aciditerrimonas	0	0	0	0.000190918	4.56E-08	7.55E-05	0.005730769	0.003394191
MZ vs MYW	Archaea|||||	0.003552271	5.10E-06	0.000921738	0	0	0	0.0059375	0.033954639
ZJS vs MYW	Bacteria| Dependentiae| Babeliae| Babeliales||	0.015729631	0.000122039	0.003905755	0	0	0	0.00652381	-0.036507852
DBS vs ZJS	Archaea| Thermoplasmatota||||	0.067967809	0.007188321	0.03461291	0.19656237	0.011969041	0.038679841	0.006567568	0.001024927
MZ vs DBS	Bacteria| Acidobacteriota| Acidobacteriae| Acidobacteriales| Acidobacteriaceae_(Subgroup_1)| Granulicella	7.94E-06	3.78E-10	7.94E-06	7.90E-05	1.68E-08	5.29E-05	0.0076775	0.079292195
ZJS vs MYW	Archaea| Thermoplasmatota| Thermoplasmata| Thermoplasmatales| Thermoplasmataceae| uncultured	0.005187008	1.66E-05	0.001438397	0	0	0	0.007761905	-0.036507852
DBS vs ZJS	Bacteria| Chloroflexi| AD3| AD3| AD3| AD3	7.84E-05	1.91E-08	5.64E-05	0	0	0	0.007821511	0.001118898
ZJS vs MYW	Bacteria| Actinobacteriota| Actinobacteria| Corynebacteriales| Mycobacteriaceae| Mycobacterium	0.001256921	3.09E-06	0.000621778	0.009053575	1.39E-05	0.002148782	0.007857143	-0.036507852
DBS vs MYW	Bacteria| Proteobacteria| Gammaproteobacteria| Acidithiobacillales| Acidithiobacillaceae| Acidithiobacillus	0.22855638	0.043946341	0.085582651	0	0	0	0.008636364	0.017948369
MZ vs MYW	Archaea| Thermoplasmatota| Thermoplasmata| uncultured| uncultured| uncultured	0.000226327	2.79E-08	6.82E-05	0	0	0	0.008708333	0.04349493
MZ vs MYW	Archaea| Thermoplasmatota| Thermoplasmata| Thermoplasmatales| Thermoplasmataceae| A-plasma	0.002133995	2.75E-06	0.00067718	0	0	0	0.009916667	0.04349493
MZ vs ZJS	Bacteria| Sva0485| Sva0485| Sva0485| Sva0485| Sva0485	0.013120744	0.000181134	0.005494446	0	0	0	0.010019231	0.005563255
MZ vs ZJS	Bacteria| Actinobacteriota| Acidimicrobiia| uncultured| uncultured| uncultured	0.000190007	2.99E-08	7.06E-05	1.98E-05	2.04E-09	1.60E-05	0.011346154	0.005929449
ZJS vs MYW	Bacteria| Firmicutes| Sulfobacillia| Sulfobacillales| Sulfobacillaceae| Sulfobacillus	0.022802161	0.000389238	0.006975292	1.11E-05	3.71E-10	1.11E-05	0.011428571	-0.036507852
MZ vs DBS	Bacteria| Dependentiae| Babeliae| Babeliales| Babeliaceae| Babeliaceae	0.00011586	1.35E-08	4.74E-05	0	0	0	0.012346939	0.090632295
DBS vs MYW	Bacteria| Firmicutes| Sulfobacillia| Sulfobacillales| Sulfobacillaceae| Sulfobacillus	0.000629506	3.74E-07	0.000249829	1.11E-05	3.71E-10	1.11E-05	0.012575758	0.019144926
MZ vs MYW	Archaea| Thermoplasmatota| Thermoplasmata| Thermoplasmatales| Thermoplasmataceae| E-plasma	0.002656304	4.85E-06	0.000898615	0	0	0	0.012958333	0.04349493
MZ vs MYW	Bacteria| Proteobacteria| Gammaproteobacteria| Acidiferrobacterales| Acidiferrobacteraceae| Acidiferrobacter	0.000146352	1.49E-08	4.99E-05	0	0	0	0.013145833	0.04349493
MZ vs DBS	Archaea| Thermoplasmatota| Thermoplasmata| Thermoplasmatales| Ferroplasmaceae| Ferroplasma	0.358813563	0.075426754	0.112121032	0.080715084	0.005409343	0.030025941	0.013163265	0.090632295
ZJS vs MYW	Bacteria| Dependentiae| Babeliae| Babeliales| Babeliaceae| Candidatus_Babela	0.000340211	9.04E-08	0.000106325	0	0	0	0.013285714	-0.036507852
ZJS vs MYW	Archaea|||||	0.001494035	1.86E-06	0.000482244	0	0	0	0.013761905	-0.036507852
DBS vs MYW	Archaea| Thermoplasmatota| Thermoplasmata|||	0.017283455	0.000298087	0.007048488	0	0	0	0.013818182	0.019144926
MZ vs MYW	Archaea| Thermoplasmatota| Thermoplasmata|||	0.007886866	4.54E-05	0.002750701	0	0	0	0.0139375	0.04349493
MZ vs MYW	Bacteria| Proteobacteria| Alphaproteobacteria| Acetobacterales| Acetobacteraceae| Acidisphaera	0.000193467	2.89E-08	6.94E-05	0	0	0	0.014125	0.04349493
DBS vs ZJS	Bacteria| Firmicutes| Bacilli| Alicyclobacillales| Alicyclobacillaceae| Acidibacillus	0.003705406	1.66E-05	0.001661552	0	0	0	0.014594595	0.001927213
MZ vs MYW	Archaea| Thermoplasmatota| Thermoplasmata| Thermoplasmatales| Ferroplasmaceae| Acidiplasma	0.003788649	1.16E-05	0.001390686	0	0	0	0.015270833	0.043533421
ZJS vs MYW	Archaea| Thermoplasmatota| Thermoplasmata|||	0.002643826	6.02E-06	0.000867386	0	0	0	0.016190476	-0.036507852
MZ vs MYW	Bacteria| Actinobacteriota| Acidimicrobiia| uncultured| uncultured| uncultured	0.000190007	2.99E-08	7.06E-05	0	0	0	0.0163125	0.043533421
MZ vs ZJS	Bacteria| Proteobacteria| Gammaproteobacteria| Xanthomonadales| Rhodanobacteraceae| Metallibacterium	0.002688447	8.60E-06	0.001197273	0	0	0	0.017019231	0.008400053
DBS vs ZJS	Archaea|||||	0.076063753	0.006950082	0.034034496	0.001494035	1.86E-06	0.000482244	0.017432432	0.002137524
MZ vs ZJS	Bacteria| Actinobacteriota| Acidimicrobiia| Acidimicrobiales| Acidimicrobiaceae| Ferrithrix	0.000154182	2.89E-08	6.94E-05	0	0	0	0.018307692	0.008560411
DBS vs MYW	Archaea| Thermoplasmatota| Thermoplasmata| Thermoplasmatales| Thermoplasmataceae| uncultured	0.014864134	0.000234566	0.006252552	0	0	0	0.019393939	0.02303149
ZJS vs MYW	Archaea| Thermoplasmatota| Thermoplasmata| Thermoplasmatales| Thermoplasmataceae| A-plasma	0.09251993	0.00787633	0.031377401	0	0	0	0.02	-0.036507852
MZ vs DBS	Bacteria| Dependentiae| Babeliae| Babeliales| UBA12409| UBA12409	0.000263176	8.61E-08	0.00011981	0	0	0	0.021979592	0.098447101
MZ vs ZJS	Bacteria| Proteobacteria| Alphaproteobacteria| Acetobacterales| Acetobacteraceae| Acidiphilium	0.056021903	0.003876719	0.025418886	5.36E-06	2.30E-10	5.36E-06	0.022173077	0.009849418
MZ vs DBS	Bacteria| Proteobacteria| Gammaproteobacteria| Xanthomonadales| Rhodanobacteraceae| Metallibacterium	0.002688447	8.60E-06	0.001197273	5.68E-05	1.94E-08	5.68E-05	0.023204082	0.098447101
MZ vs ZJS	Bacteria| Dependentiae| Babeliae| Babeliales| UBA12409| UBA12409	0.000263176	8.61E-08	0.00011981	0	0	0	0.023923077	0.010120742
MZ vs MYW	Bacteria| Dependentiae| Babeliae| Babeliales| Babeliaceae| Babeliaceae	0.00011586	1.35E-08	4.74E-05	0	0	0	0.0251875	0.063017129
DBS vs MYW	Archaea| Thermoplasmatota| Thermoplasmata| Thermoplasmatales| Thermoplasmataceae| A-plasma	0.004257826	2.04E-05	0.001845999	0	0	0	0.026060606	0.026760267
MZ vs DBS	Archaea| Thermoplasmatota| Thermoplasmata| Thermoplasmatales| Thermoplasmataceae| Cuniculiplasma	0.011236551	2.82E-05	0.002168483	0.005135731	1.96E-05	0.001807577	0.026734694	0.098447101
DBS vs ZJS	Archaea| Thermoplasmatota| Thermoplasmata|||	0.017283455	0.000298087	0.007048488	0.002643826	6.02E-06	0.000867386	0.026756757	0.003062128
MZ vs MYW	Bacteria| Sva0485| Sva0485| Sva0485| Sva0485| Sva0485	0.013120744	0.000181134	0.005494446	0	0	0	0.026854167	0.06323482
MZ vs ZJS	Bacteria| Proteobacteria| Alphaproteobacteria| Paracaedibacterales| Paracaedibacteraceae| Candidatus_Captivus	6.62E-05	5.83E-09	3.12E-05	0	0	0	0.028115385	0.010557016
MZ vs ZJS	Bacteria| Proteobacteria| Gammaproteobacteria| Gammaproteobacteria_Incertae_Sedis| Unknown_Family| Acidibacter	0.01237928	0.000204533	0.005838568	1.78E-05	4.38E-10	7.40E-06	0.0285	0.010557016
MZ vs DBS	Archaea|||||	0.003552271	5.10E-06	0.000921738	0.076063753	0.006950082	0.034034496	0.028510204	0.098447101
MZ vs ZJS	Bacteria| Proteobacteria| Alphaproteobacteria| Acetobacterales| Acetobacteraceae|	0.003373956	1.52E-05	0.001594233	0	0	0	0.028519231	0.010557016
MZ vs DBS	Bacteria| Proteobacteria| Alphaproteobacteria| Paracaedibacterales| Paracaedibacteraceae| Candidatus_Captivus	6.62E-05	5.83E-09	3.12E-05	0	0	0	0.028816327	0.098447101
MZ vs DBS	Bacteria| Actinobacteriota| Acidimicrobiia| uncultured| uncultured| uncultured	0.000190007	2.99E-08	7.06E-05	2.86E-05	4.91E-09	2.86E-05	0.029102041	0.098447101
DBS vs ZJS	Bacteria| Actinobacteriota| Actinobacteria| Corynebacteriales| Mycobacteriaceae| Mycobacterium	0	0	0	0.001256921	3.09E-06	0.000621778	0.030162162	0.003236112
MZ vs MYW	Bacteria| Proteobacteria| Alphaproteobacteria| Acetobacterales| Acetobacteraceae| uncultured	0.03016267	0.00104705	0.013210159	0	0	0	0.030708333	0.06829317
MZ vs DBS	Bacteria| Sva0485| Sva0485| Sva0485| Sva0485| Sva0485	0.013120744	0.000181134	0.005494446	0.001552585	5.56E-06	0.000962391	0.030979592	0.098447101
MZ vs ZJS	Bacteria| Proteobacteria| Gammaproteobacteria| Burkholderiales| Ferrovaceae| Ferrovum	0.026608885	0.000968032	0.012701914	0	0	0	0.032384615	0.011508357
DBS vs ZJS	Archaea| Thermoplasmatota| Thermoplasmata| Thermoplasmatales| Thermoplasmataceae| E-plasma	0.001002452	1.51E-06	0.00050179	0	0	0	0.032837838	0.003315941
MZ vs MYW	Bacteria| Proteobacteria| Gammaproteobacteria| Xanthomonadales| Rhodanobacteraceae| Metallibacterium	0.002688447	8.60E-06	0.001197273	0	0	0	0.033	0.069386602
DBS vs MYW	Archaea|||||	0.076063753	0.006950082	0.034034496	0	0	0	0.033818182	0.026760267
MZ vs MYW	Bacteria| Actinobacteriota| Acidimicrobiia| Acidimicrobiales| Acidimicrobiaceae| Ferrithrix	0.000154182	2.89E-08	6.94E-05	0	0	0	0.034666667	0.069386602
ZJS vs MYW	Bacteria| Dependentiae| Babeliae| Babeliales| Babeliaceae| Babeliaceae	0.002970398	1.01E-05	0.001121814	0	0	0	0.034809524	-0.036507852
ZJS vs MYW	Bacteria| Proteobacteria| Gammaproteobacteria| Acidithiobacillales| Acidithiobacillaceae| Acidithiobacillus	0.000941856	1.03E-06	0.000358703	0	0	0	0.034904762	-0.036507852
MZ vs DBS	Bacteria| Acidobacteriota| Acidobacteriae| Acidobacteriales| Acidobacteriaceae_(Subgroup_1)|	0.005466697	4.36E-05	0.002696768	2.83E-05	4.80E-09	2.83E-05	0.035571429	0.101114728
MZ vs ZJS	Bacteria| Proteobacteria| Alphaproteobacteria| Acetobacterales| Acetobacteraceae| uncultured	0.03016267	0.00104705	0.013210159	0.002812095	1.18E-05	0.001215825	0.036019231	0.011975845
MZ vs ZJS	Bacteria| Bacteroidota| Bacteroidia| Bacteroidales| Bacteroidaceae| Bacteroides	0	0	0	1.07E-05	9.19E-10	1.07E-05	0.036396141	0.011975845
MZ vs DBS	Bacteria| Acidobacteriota| Acidobacteriae| Acidobacteriales| Acidobacteriaceae_(Subgroup_1)| uncultured	0.003668152	1.96E-05	0.001809251	3.62E-05	3.35E-09	2.36E-05	0.036714286	0.101114728
DBS vs MYW	Bacteria| Proteobacteria| Gammaproteobacteria| Xanthomonadales| Rhodanobacteraceae| Metallibacterium	5.68E-05	1.94E-08	5.68E-05	0	0	0	0.037506659	0.026760267
DBS vs MYW	Bacteria| Acidobacteriota| Acidobacteriae| Acidobacteriales| Acidobacteriaceae_(Subgroup_1)| Granulicella	7.90E-05	1.68E-08	5.29E-05	0	0	0	0.037506659	0.026760267
DBS vs ZJS	Bacteria| Acidobacteriota| Acidobacteriae| Acidobacteriales| Acidobacteriaceae_(Subgroup_1)| Acidicapsa	0.040175972	0.002582216	0.020745345	0	0	0	0.037837838	0.003560092
DBS vs MYW	Bacteria| Firmicutes| Bacilli| Alicyclobacillales| Alicyclobacillaceae| Acidibacillus	0.003705406	1.66E-05	0.001661552	0	0	0	0.03869697	0.026760267
DBS vs ZJS	Bacteria| Acidobacteriota| Acidobacteriae| Acidobacteriales| Acidobacteriaceae_(Subgroup_1)| uncultured	3.62E-05	3.35E-09	2.36E-05	0	0	0	0.039403405	0.003560092
ZJS vs MYW	Bacteria| Actinobacteriota| Acidimicrobiia| Acidimicrobiales| Acidimicrobiales_Incertae_Sedis| Aciditerrimonas	0.000190918	4.56E-08	7.55E-05	0	0	0	0.041238095	-0.036507852
MZ vs DBS	Bacteria| Actinobacteriota| Acidimicrobiia| Acidimicrobiales| Acidimicrobiaceae| Ferrithrix	0.000154182	2.89E-08	6.94E-05	1.43E-05	1.23E-09	1.43E-05	0.041836735	0.104074914
DBS vs MYW	Bacteria| Proteobacteria| Alphaproteobacteria| Acetobacterales| Acetobacteraceae| uncultured	0.010707374	0.000154939	0.005081644	0	0	0	0.041848485	0.026760267
MZ vs ZJS	Bacteria| Acidobacteriota| Acidobacteriae| Acidobacteriales| Acidobacteriaceae_(Subgroup_1)| uncultured	0.003668152	1.96E-05	0.001809251	0	0	0	0.044596154	0.013685557
MZ vs ZJS	Bacteria| Acidobacteriota| Acidobacteriae| Acidobacteriales| Acidobacteriaceae_(Subgroup_1)|	0.005466697	4.36E-05	0.002696768	0	0	0	0.044673077	0.013685557
MZ vs DBS	Bacteria| Planctomycetota| Planctomycetes| Isosphaerales| Isosphaeraceae|	0.0001509	3.52E-08	7.66E-05	0	0	0	0.045020408	0.104074914
MZ vs DBS	Archaea| Thermoplasmatota||||	1.20E-05	8.67E-10	1.20E-05	0.067967809	0.007188321	0.03461291	0.045346939	0.104074914
MZ vs MYW	Bacteria| Proteobacteria| Alphaproteobacteria| Acetobacterales| Acetobacteraceae| Acidiphilium	0.056021903	0.003876719	0.025418886	1.70E-05	8.66E-10	1.70E-05	0.046208333	0.088083495
MZ vs ZJS	Bacteria| Acidobacteriota| Acidobacteriae| Acidobacteriales| Acidobacteriaceae_(Subgroup_1)| Acidicapsa	0.01071254	0.000168605	0.005301026	0	0	0	0.049634615	0.014698669
DBS vs MYW	Archaea| Thermoplasmatota| Thermoplasmata| Thermoplasmatales| Thermoplasmataceae| E-plasma	0.001002452	1.51E-06	0.00050179	0	0	0	0.051484848	0.030570705
MZ vs MYW	Bacteria| Dependentiae| Babeliae| Babeliales| UBA12409| UBA12409	0.000263176	8.61E-08	0.00011981	0	0	0	0.05175	0.094163199
MZ vs DBS	Bacteria| Proteobacteria| Gammaproteobacteria| Legionellales| Legionellaceae| Legionella	4.32E-05	3.14E-09	2.29E-05	0	0	0	0.054040816	0.117500277
DBS vs MYW	Archaea| Thermoplasmatota||||	0.067967809	0.007188321	0.03461291	0	0	0	0.055242424	0.030615088
MZ vs ZJS	Bacteria| Actinobacteriota| Actinobacteria| Corynebacteriales| Mycobacteriaceae| Mycobacterium	1.11E-05	3.66E-10	7.81E-06	0.001256921	3.09E-06	0.000621778	0.055903846	0.015667816
MZ vs ZJS	Bacteria| Actinobacteriota| Acidimicrobiia| Acidimicrobiales| Acidimicrobiaceae| Ferrimicrobium	0.001441583	3.13E-06	0.000722287	0	0	0	0.056653846	0.015667816
MZ vs DBS	Bacteria| Firmicutes| Clostridia| Clostridiales| Clostridiaceae| Clostridium_sensu_stricto_1	0.00053534	4.91E-07	0.000286089	0	0	0	0.058714286	0.121278657
MZ vs ZJS	Archaea|||||	0.003552271	5.10E-06	0.000921738	0.001494035	1.86E-06	0.000482244	0.059192308	0.015667816
MZ vs ZJS	Bacteria| Planctomycetota| Planctomycetes| Isosphaerales| Isosphaeraceae|	0.0001509	3.52E-08	7.66E-05	0	0	0	0.059961538	0.015667816
ZJS vs MYW	Bacteria| Proteobacteria| Alphaproteobacteria| Acetobacterales| Acetobacteraceae| uncultured	0.002812095	1.18E-05	0.001215825	0	0	0	0.060857143	-0.036507852
DBS vs MYW	Bacteria| Acidobacteriota| Acidobacteriae| Acidobacteriales| Acidobacteriaceae_(Subgroup_1)| Acidicapsa	0.040175972	0.002582216	0.020745345	0	0	0	0.061060606	0.031724529
MZ vs MYW	Bacteria| Proteobacteria| Alphaproteobacteria| Paracaedibacterales| Paracaedibacteraceae| Candidatus_Captivus	6.62E-05	5.83E-09	3.12E-05	0	0	0	0.063708333	0.105948004
MZ vs MYW	Bacteria| Proteobacteria| Gammaproteobacteria| Gammaproteobacteria_Incertae_Sedis| Unknown_Family| Acidibacter	0.01237928	0.000204533	0.005838568	0	0	0	0.064520833	0.105948004
ZJS vs MYW	Archaea| Thermoplasmatota| Thermoplasmata| Thermoplasmatales| Ferroplasmaceae| Acidiplasma	0.010720913	0.000177496	0.004710304	0	0	0	0.065238095	-0.036507852
MZ vs MYW	Bacteria| Proteobacteria| Alphaproteobacteria| Acetobacterales| Acetobacteraceae|	0.003373956	1.52E-05	0.001594233	0	0	0	0.066166667	0.105948004
DBS vs ZJS	Bacteria| Proteobacteria| Gammaproteobacteria| Acidiferrobacterales| Acidiferrobacteraceae| Acidiferrobacter	0.000889904	1.54E-06	0.000506144	0	0	0	0.067459459	0.005560877
DBS vs ZJS	Archaea| Thermoplasmatota| Thermoplasmata| Thermoplasmatales| Ferroplasmaceae| Ferroplasma	0.080715084	0.005409343	0.030025941	0.025540879	0.000687006	0.009266919	0.068027027	0.005560877
MZ vs ZJS	Bacteria| Actinobacteriota| Acidimicrobiia|||	1.98E-05	5.53E-10	9.60E-06	0	0	0	0.072569545	0.01842048
MZ vs DBS	Bacteria| Proteobacteria| Gammaproteobacteria| Diplorickettsiales| Diplorickettsiaceae| Aquicella	0.000125358	3.00E-08	7.07E-05	0	0	0	0.073591837	0.144770788
MZ vs MYW	Bacteria| Proteobacteria| Gammaproteobacteria| Burkholderiales| Ferrovaceae| Ferrovum	0.026608885	0.000968032	0.012701914	0	0	0	0.076145833	0.11723744
MZ vs DBS	Bacteria| Firmicutes| Clostridia| Peptostreptococcales-Tissierellales| Peptostreptococcaceae| Terrisporobacter	5.11E-05	5.24E-09	2.96E-05	0	0	0	0.082163265	0.154285674
MZ vs ZJS	Bacteria| Proteobacteria| Gammaproteobacteria| Legionellales| Legionellaceae| Legionella	4.32E-05	3.14E-09	2.29E-05	0	0	0	0.082615385	0.020387925
DBS vs ZJS	Archaea| Thermoplasmatota| Thermoplasmata| Thermoplasmatales| Thermoplasmataceae| Cuniculiplasma	0.005135731	1.96E-05	0.001807577	0.024649845	0.001072984	0.011581146	0.083162162	0.006489096
ZJS vs MYW	Archaea| Thermoplasmatota| Thermoplasmata| Thermoplasmatales| Thermoplasmataceae| Cuniculiplasma	0.024649845	0.001072984	0.011581146	0	0	0	0.083904762	-0.036507852
DBS vs MYW	Bacteria| Proteobacteria| Gammaproteobacteria| Acidiferrobacterales| Acidiferrobacteraceae| Acidiferrobacter	0.000889904	1.54E-06	0.000506144	0	0	0	0.084454545	0.039361334
MZ vs MYW	Bacteria| Acidobacteriota| Acidobacteriae| Acidobacteriales| Acidobacteriaceae_(Subgroup_1)| uncultured	0.003668152	1.96E-05	0.001809251	0	0	0	0.085145833	0.123011103
DBS vs MYW	Bacteria| Chloroflexi| AD3| AD3| AD3| AD3	7.84E-05	1.91E-08	5.64E-05	0	0	0	0.08522917	0.039361334
MZ vs MYW	Bacteria| Acidobacteriota| Acidobacteriae| Acidobacteriales| Acidobacteriaceae_(Subgroup_1)|	0.005466697	4.36E-05	0.002696768	0	0	0	0.086041667	0.123011103
MZ vs DBS	Bacteria| Chloroflexi| AD3| AD3| AD3| AD3	1.46E-05	2.96E-10	7.02E-06	7.84E-05	1.91E-08	5.64E-05	0.08813218	0.154953121
DBS vs ZJS	Bacteria| Sva0485| Sva0485| Sva0485| Sva0485| Sva0485	0.001552585	5.56E-06	0.000962391	0	0	0	0.089891892	0.006709247
MZ vs DBS	Bacteria| Planctomycetota| Phycisphaerae| Tepidisphaerales| CPla-3_termite_group| CPla-3_termite_group	0.00238684	1.22E-05	0.001428774	0	0	0	0.090020408	0.154953121
MZ vs MYW	Bacteria| Acidobacteriota| Acidobacteriae| Acidobacteriales| Acidobacteriaceae_(Subgroup_1)| Acidicapsa	0.01071254	0.000168605	0.005301026	0	0	0	0.090145833	0.12443461
MZ vs ZJS	Bacteria| Firmicutes| Clostridia| Clostridiales| Clostridiaceae| Clostridium_sensu_stricto_1	0.00053534	4.91E-07	0.000286089	0	0	0	0.091307692	0.021924023
DBS vs MYW	Bacteria| Sva0485| Sva0485| Sva0485| Sva0485| Sva0485	0.001552585	5.56E-06	0.000962391	0	0	0	0.09930303	0.043447316
MZ vs ZJS	Archaea| Thermoplasmatota| Thermoplasmata|||	0.007886866	4.54E-05	0.002750701	0.002643826	6.02E-06	0.000867386	0.099903846	0.023356793
MZ vs ZJS	Bacteria| Firmicutes| Bacilli| Alicyclobacillales| Alicyclobacillaceae| Acidibacillus	0.00169979	5.33E-06	0.000942394	0	0	0	0.103096154	0.023485102
MZ vs MYW	Bacteria| Actinobacteriota| Acidimicrobiia| Acidimicrobiales| Acidimicrobiaceae| Ferrimicrobium	0.001441583	3.13E-06	0.000722287	0	0	0	0.103479167	0.137390422
MZ vs DBS	Bacteria| Cyanobacteria| Vampirivibrionia| Obscuribacterales| Obscuribacteraceae| Obscuribacteraceae	0.000102276	2.39E-08	6.31E-05	0	0	0	0.104040816	0.17192314
MZ vs MYW	Bacteria| Planctomycetota| Planctomycetes| Isosphaerales| Isosphaeraceae|	0.0001509	3.52E-08	7.66E-05	0	0	0	0.106395833	0.137390422
MZ vs DBS	Archaea| Thermoplasmatota| Thermoplasmata| Thermoplasmatales| Thermoplasmataceae| E-plasma	0.002656304	4.85E-06	0.000898615	0.001002452	1.51E-06	0.00050179	0.109061224	0.17328765
MZ vs ZJS	Bacteria| Proteobacteria| Gammaproteobacteria| Diplorickettsiales| Diplorickettsiaceae| Aquicella	0.000125358	3.00E-08	7.07E-05	0	0	0	0.111384615	0.024738868
DBS vs ZJS	Bacteria| Proteobacteria| Alphaproteobacteria| Acetobacterales| Acetobacteraceae| uncultured	0.010707374	0.000154939	0.005081644	0.002812095	1.18E-05	0.001215825	0.113324324	0.007669596
DBS vs ZJS	Archaea| Thermoplasmatota| Thermoplasmata| Thermoplasmatales| Thermoplasmataceae| uncultured	0.014864134	0.000234566	0.006252552	0.005187008	1.66E-05	0.001438397	0.113810811	0.007669596
MZ vs ZJS	Archaea| Thermoplasmatota| Thermoplasmata| BSLdp215| BSLdp215| BSLdp215	0.00148917	4.35E-06	0.000851728	0	0	0	0.114423077	0.024793873
MZ vs MYW	Bacteria| Proteobacteria| Gammaproteobacteria| Legionellales| Legionellaceae| Legionella	4.32E-05	3.14E-09	2.29E-05	0	0	0	0.115375	0.144329553
MZ vs DBS	Bacteria| Proteobacteria| Alphaproteobacteria| Rickettsiales| Rickettsiaceae| uncultured	0.000109793	2.89E-08	6.94E-05	0	0	0	0.115795918	0.177174036
DBS vs ZJS	Bacteria| Proteobacteria| Alphaproteobacteria| Acetobacterales| Acetobacteraceae|	0.000940368	2.36E-06	0.000627243	0	0	0	0.116162162	0.007669596
DBS vs MYW	Archaea| Thermoplasmatota| Thermoplasmata| Thermoplasmatales| Ferroplasmaceae| Acidiplasma	0.018791389	0.000893757	0.012204899	0	0	0	0.118151515	0.049109255
MZ vs ZJS	Bacteria| Firmicutes| Clostridia| Peptostreptococcales-Tissierellales| Peptostreptococcaceae| Terrisporobacter	5.11E-05	5.24E-09	2.96E-05	0	0	0	0.118961538	0.025163548
MZ vs MYW	Bacteria| Firmicutes| Clostridia| Clostridiales| Clostridiaceae| Clostridium_sensu_stricto_1	0.00053534	4.91E-07	0.000286089	0	0	0	0.121041667	0.146829894
DBS vs ZJS	Bacteria| Proteobacteria| Alphaproteobacteria| Acetobacterales| Acetobacteraceae| Acidiphilium	0.193530724	0.102848392	0.130925165	5.36E-06	2.30E-10	5.36E-06	0.125351351	0.007969781
DBS vs MYW	Bacteria| Firmicutes| Bacilli| Staphylococcales| Staphylococcaceae| Staphylococcus	0	0	0	4.51E-05	2.70E-09	3.00E-05	0.129727273	0.050633292
MZ vs MYW	Bacteria| Firmicutes| Bacilli| Alicyclobacillales| Alicyclobacillaceae| Acidibacillus	0.00169979	5.33E-06	0.000942394	0	0	0	0.131645833	0.154996443
MZ vs ZJS	Bacteria| Firmicutes| Sulfobacillia| Sulfobacillales| Sulfobacillaceae| uncultured	9.79E-05	2.05E-08	5.85E-05	0	0	0	0.132346154	0.027051094
DBS vs MYW	Bacteria| Proteobacteria| Alphaproteobacteria| Acetobacterales| Acetobacteraceae|	0.000940368	2.36E-06	0.000627243	0	0	0	0.134	0.050633292
MZ vs ZJS	Bacteria| Planctomycetota| Phycisphaerae| Tepidisphaerales| CPla-3_termite_group| CPla-3_termite_group	0.00238684	1.22E-05	0.001428774	0	0	0	0.134365385	0.027051094
MZ vs ZJS	Bacteria| Chloroflexi| AD3| AD3| AD3| AD3	1.46E-05	2.96E-10	7.02E-06	0	0	0	0.137019617	0.027051094
DBS vs MYW	Bacteria| Proteobacteria| Alphaproteobacteria| Acetobacterales| Acetobacteraceae| Acidiphilium	0.193530724	0.102848392	0.130925165	1.70E-05	8.66E-10	1.70E-05	0.140848485	0.050907104
MZ vs MYW	Bacteria| Proteobacteria| Gammaproteobacteria| Diplorickettsiales| Diplorickettsiaceae| Aquicella	0.000125358	3.00E-08	7.07E-05	0	0	0	0.1426875	0.163196716
MZ vs MYW	Archaea| Thermoplasmatota| Thermoplasmata| BSLdp215| BSLdp215| BSLdp215	0.00148917	4.35E-06	0.000851728	0	0	0	0.147791667	0.164339128
MZ vs ZJS	Bacteria| Cyanobacteria| Vampirivibrionia| Obscuribacterales| Obscuribacteraceae| Obscuribacteraceae	0.000102276	2.39E-08	6.31E-05	0	0	0	0.150057692	0.028981111
DBS vs ZJS	Bacteria| Proteobacteria| Gammaproteobacteria| Burkholderiales| Ferrovaceae| Ferrovum	0.033639015	0.003682691	0.024774621	0	0	0	0.155810811	0.00955258
MZ vs DBS	Bacteria| Proteobacteria| Gammaproteobacteria| Acidiferrobacterales| Acidiferrobacteraceae| Acidiferrobacter	0.000146352	1.49E-08	4.99E-05	0.000889904	1.54E-06	0.000506144	0.157326531	0.23212105
MZ vs MYW	Bacteria| Firmicutes| Clostridia| Peptostreptococcales-Tissierellales| Peptostreptococcaceae| Terrisporobacter	5.11E-05	5.24E-09	2.96E-05	0	0	0	0.158416667	0.171392841
MZ vs ZJS	Bacteria| Proteobacteria| Alphaproteobacteria| Rickettsiales| Rickettsiaceae| uncultured	0.000109793	2.89E-08	6.94E-05	0	0	0	0.162288462	0.030676399
MZ vs DBS	Bacteria| Proteobacteria| Alphaproteobacteria| Acetobacterales| Acetobacteraceae|	0.003373956	1.52E-05	0.001594233	0.000940368	2.36E-06	0.000627243	0.166	0.236472521
MZ vs MYW	Bacteria| Firmicutes| Sulfobacillia| Sulfobacillales| Sulfobacillaceae| uncultured	9.79E-05	2.05E-08	5.85E-05	0	0	0	0.170541667	0.179560927
DBS vs MYW	Bacteria| Actinobacteriota| Actinobacteria| Propionibacteriales| Propionibacteriaceae| Cutibacterium	0	0	0	0.000107218	1.75E-08	7.63E-05	0.17430303	0.058343444
MZ vs MYW	Bacteria| Planctomycetota| Phycisphaerae| Tepidisphaerales| CPla-3_termite_group| CPla-3_termite_group	0.00238684	1.22E-05	0.001428774	0	0	0	0.1749375	0.179560927
DBS vs ZJS	Bacteria| Firmicutes| Bacilli| Staphylococcales| Staphylococcaceae| Staphylococcus	0	0	0	3.17E-05	4.69E-09	2.42E-05	0.178378378	0.010559062
MZ vs DBS	Bacteria| Firmicutes| Clostridia| Peptostreptococcales-Tissierellales| Peptostreptococcaceae| Romboutsia	7.53E-05	1.79E-08	5.46E-05	0	0	0	0.181857143	0.237224762
MZ vs DBS	Bacteria| Acidobacteriota| Acidobacteriae| Acidobacteriales| Acidobacteriaceae_(Subgroup_1)| Acidicapsa	0.01071254	0.000168605	0.005301026	0.040175972	0.002582216	0.020745345	0.18355102	0.237224762
MZ vs DBS	Bacteria| Proteobacteria| Alphaproteobacteria| Acetobacterales| Acetobacteraceae| uncultured	0.03016267	0.00104705	0.013210159	0.010707374	0.000154939	0.005081644	0.183755102	0.237224762
DBS vs MYW	Bacteria| Proteobacteria| Gammaproteobacteria| Burkholderiales| Ferrovaceae| Ferrovum	0.033639015	0.003682691	0.024774621	0	0	0	0.189090909	0.058343444
MZ vs MYW	Bacteria| Cyanobacteria| Vampirivibrionia| Obscuribacterales| Obscuribacteraceae| Obscuribacteraceae	0.000102276	2.39E-08	6.31E-05	0	0	0	0.189916667	0.189510568
DBS vs MYW	Bacteria| Acidobacteriota| Acidobacteriae| Acidobacteriales| Acidobacteriaceae_(Subgroup_1)| uncultured	3.62E-05	3.35E-09	2.36E-05	0	0	0	0.193670507	0.058343444
DBS vs MYW	Bacteria| Actinobacteriota| Acidimicrobiia| uncultured| uncultured| uncultured	2.86E-05	4.91E-09	2.86E-05	0	0	0	0.193670507	0.058343444
MZ vs DBS	Bacteria| Firmicutes| Bacilli| Erysipelotrichales| Erysipelotrichaceae| Turicibacter	6.85E-05	1.61E-08	5.18E-05	0	0	0	0.194367347	0.242611866
MZ vs MYW	Bacteria| Firmicutes| Bacilli| Alicyclobacillales| Alicyclobacillaceae| Alicyclobacillus	0	0	0	1.11E-05	3.71E-10	1.11E-05	0.19638082	0.189510568
DBS vs MYW	Bacteria| Nitrospirota| Leptospirillia| Leptospirillales| Leptospirillaceae| Leptospirillum	0.175921696	0.033344834	0.074548457	0.072130096	0.000989963	0.018165562	0.196515152	0.058343444
DBS vs ZJS	Bacteria| Acidobacteriota| Acidobacteriae| Acidobacteriales| Acidobacteriaceae_(Subgroup_1)|	2.83E-05	4.80E-09	2.83E-05	0	0	0	0.198504432	0.010992327
DBS vs ZJS	Bacteria| Actinobacteriota| Acidimicrobiia| Acidimicrobiales| Acidimicrobiaceae| Ferrithrix	1.43E-05	1.23E-09	1.43E-05	0	0	0	0.198504432	0.010992327
MZ vs MYW	Bacteria| Proteobacteria| Alphaproteobacteria| Rickettsiales| Rickettsiaceae| uncultured	0.000109793	2.89E-08	6.94E-05	0	0	0	0.198833333	0.189510568
MZ vs DBS	Archaea| Thermoplasmatota| Thermoplasmata| BSLdp215| BSLdp215| BSLdp215	0.00148917	4.35E-06	0.000851728	0.000306534	5.64E-07	0.000306534	0.199673469	0.242611866
DBS vs ZJS	Bacteria| Proteobacteria| Gammaproteobacteria| Gammaproteobacteria_Incertae_Sedis| Unknown_Family| Acidibacter	0.006298156	0.000154046	0.00506698	1.78E-05	4.38E-10	7.40E-06	0.206513514	0.011078466
ZJS vs MYW	Bacteria| Actinobacteriota| Acidimicrobiia| uncultured| uncultured| uncultured	1.98E-05	2.04E-09	1.60E-05	0	0	0	0.208339643	-0.036507852
MZ vs ZJS	Archaea| Thermoplasmatota| Thermoplasmata| Thermoplasmatales| Ferroplasmaceae| Acidiplasma	0.003788649	1.16E-05	0.001390686	0.010720913	0.000177496	0.004710304	0.209903846	0.038850245
MZ vs DBS	Bacteria| Nitrospirota| Leptospirillia| Leptospirillales| Leptospirillaceae| Leptospirillum	0.080346142	0.001372664	0.015125386	0.175921696	0.033344834	0.074548457	0.217530612	0.253929929
MZ vs ZJS	Bacteria| Firmicutes| Clostridia| Peptostreptococcales-Tissierellales| Peptostreptococcaceae| Romboutsia	7.53E-05	1.79E-08	5.46E-05	0	0	0	0.222	0.04025052
MZ vs DBS	Archaea| Thermoplasmatota| Thermoplasmata|||	0.007886866	4.54E-05	0.002750701	0.017283455	0.000298087	0.007048488	0.223653061	0.253929929
MZ vs DBS	Archaea| Thermoplasmatota| Thermoplasmata| Thermoplasmatales| Ferroplasmaceae| Acidiplasma	0.003788649	1.16E-05	0.001390686	0.018791389	0.000893757	0.012204899	0.227428571	0.253929929
DBS vs ZJS	Bacteria| Actinobacteriota| Actinobacteria| Propionibacteriales| Propionibacteriaceae| Cutibacterium	0	0	0	7.56E-05	3.19E-08	6.31E-05	0.227513514	0.011835167
ZJS vs MYW	Archaea| Micrarchaeota| Micrarchaeia| Micrarchaeales| Micrarchaeales| Candidatus_Micrarchaeum	0.001111914	3.98E-06	0.000705156	0	0	0	0.229666667	-0.036507852
ZJS vs MYW	Bacteria| Firmicutes| Bacilli| Alicyclobacillales| Alicyclobacillaceae| Alicyclobacillus	0	0	0	1.11E-05	3.71E-10	1.11E-05	0.239606028	-0.036507852
MZ vs MYW	Archaea| Micrarchaeota| Micrarchaeia| Micrarchaeales| Micrarchaeales| Candidatus_Micrarchaeum	0.002331599	1.59E-05	0.001630277	0	0	0	0.240729167	0.223467012
MZ vs ZJS	Bacteria| Firmicutes| Bacilli| Erysipelotrichales| Erysipelotrichaceae| Turicibacter	6.85E-05	1.61E-08	5.18E-05	0	0	0	0.242442308	0.043077749
MZ vs MYW	Bacteria| Actinobacteriota| Actinobacteria| Propionibacteriales| Propionibacteriaceae| Cutibacterium	0	0	0	0.000107218	1.75E-08	7.63E-05	0.245625	0.223467012
DBS vs MYW	Bacteria| Proteobacteria| Gammaproteobacteria| Gammaproteobacteria_Incertae_Sedis| Unknown_Family| Acidibacter	0.006298156	0.000154046	0.00506698	0	0	0	0.246363636	0.070620804
MZ vs MYW	Bacteria| Firmicutes| Clostridia| Peptostreptococcales-Tissierellales| Peptostreptococcaceae| Romboutsia	7.53E-05	1.79E-08	5.46E-05	0	0	0	0.253145833	0.2251914
DBS vs ZJS	Bacteria| Bacteroidota| Bacteroidia| Bacteroidales| Bacteroidaceae| Bacteroides	0.000784018	2.67E-06	0.000666987	1.07E-05	9.19E-10	1.07E-05	0.25372973	0.012810721
MZ vs DBS	Bacteria| Bacteroidota| Bacteroidia| Bacteroidales| Bacteroidaceae| Bacteroides	0	0	0	0.000784018	2.67E-06	0.000666987	0.255265306	0.277510096
DBS vs MYW	Bacteria| Bacteroidota| Bacteroidia| Bacteroidales| Bacteroidaceae| Bacteroides	0.000784018	2.67E-06	0.000666987	0	0	0	0.273787879	0.075865969
MZ vs MYW	Bacteria| Firmicutes| Bacilli| Erysipelotrichales| Erysipelotrichaceae| Turicibacter	6.85E-05	1.61E-08	5.18E-05	0	0	0	0.275041667	0.239350418
MZ vs ZJS	Bacteria| Actinobacteriota| Actinobacteria| Propionibacteriales| Propionibacteriaceae| Cutibacterium	0	0	0	7.56E-05	3.19E-08	6.31E-05	0.284326923	0.049529325
DBS vs ZJS	Bacteria| Actinobacteriota| Acidimicrobiia| Acidimicrobiales| Acidimicrobiaceae| Ferrimicrobium	0.008516952	0.000368126	0.007832902	0	0	0	0.288108108	0.014130859
MZ vs ZJS	Archaea| Thermoplasmatota| Thermoplasmata| Thermoplasmatales| Thermoplasmataceae| Cuniculiplasma	0.011236551	2.82E-05	0.002168483	0.024649845	0.001072984	0.011581146	0.310942308	0.053124037
DBS vs MYW	Bacteria| Actinobacteriota| Acidimicrobiia| Acidimicrobiales| Acidimicrobiaceae| Ferrimicrobium	0.008516952	0.000368126	0.007832902	0	0	0	0.311272727	0.083470579
MZ vs DBS	Archaea| Thermoplasmatota| Thermoplasmata| Thermoplasmatales| Thermoplasmataceae| A-plasma	0.002133995	2.75E-06	0.00067718	0.004257826	2.04E-05	0.001845999	0.317020408	0.335809676
MZ vs DBS	Bacteria| Firmicutes| Bacilli| Alicyclobacillales| Alicyclobacillaceae| Acidibacillus	0.00169979	5.33E-06	0.000942394	0.003705406	1.66E-05	0.001661552	0.328979592	0.339765719
DBS vs ZJS	Bacteria| Proteobacteria| Alphaproteobacteria| Acetobacterales| Acetobacteraceae| Acidisphaera	0.003882208	8.94E-05	0.003859592	0	0	0	0.337297297	0.015203929
MZ vs DBS	Bacteria| Proteobacteria| Alphaproteobacteria| Acetobacterales| Acetobacteraceae| Acidiphilium	0.056021903	0.003876719	0.025418886	0.193530724	0.102848392	0.130925165	0.339326531	0.341904291
DBS vs MYW	Archaea| Micrarchaeota| Micrarchaeia| Micrarchaeales| Micrarchaeales| Candidatus_Micrarchaeum	0.001448494	1.21E-05	0.001418348	0	0	0	0.353575758	0.087615952
DBS vs ZJS	Archaea| Thermoplasmatota| Thermoplasmata| BSLdp215| BSLdp215| BSLdp215	0.000306534	5.64E-07	0.000306534	0	0	0	0.35427027	0.015203929
DBS vs ZJS	Bacteria| Proteobacteria| Alphaproteobacteria| Acetobacterales| Acetobacteraceae| Acidocella	0.001488095	1.33E-05	0.001488095	0	0	0	0.35427027	0.015203929
DBS vs ZJS	Bacteria| Firmicutes| Sulfobacillia| Sulfobacillales| Sulfobacillaceae| uncultured	0.000151069	1.37E-07	0.000151069	0	0	0	0.35427027	0.015203929
DBS vs ZJS	Bacteria|||||	0.000472184	1.34E-06	0.000472184	0	0	0	0.35427027	0.015203929
MZ vs DBS	Bacteria| Proteobacteria| Alphaproteobacteria| Acetobacterales| Acetobacteraceae| Acidocella	0	0	0	0.001488095	1.33E-05	0.001488095	0.35744898	0.343412578
MZ vs DBS	Bacteria|||||	0	0	0	0.000472184	1.34E-06	0.000472184	0.35744898	0.343412578
MZ vs MYW	Bacteria| Firmicutes| Bacilli| Staphylococcales| Staphylococcaceae| Staphylococcus	1.13E-05	3.82E-10	7.98E-06	4.51E-05	2.70E-09	3.00E-05	0.36675	0.312367467
DBS vs MYW	Bacteria| Proteobacteria| Alphaproteobacteria| Acetobacterales| Acetobacteraceae| Acidisphaera	0.003882208	8.94E-05	0.003859592	0	0	0	0.375454545	0.087615952
DBS vs MYW	Archaea| Thermoplasmatota| Thermoplasmata| BSLdp215| BSLdp215| BSLdp215	0.000306534	5.64E-07	0.000306534	0	0	0	0.389969697	0.087615952
DBS vs MYW	Bacteria| Proteobacteria| Alphaproteobacteria| Acetobacterales| Acetobacteraceae| Acidocella	0.001488095	1.33E-05	0.001488095	0	0	0	0.389969697	0.087615952
DBS vs MYW	Bacteria| Firmicutes| Sulfobacillia| Sulfobacillales| Sulfobacillaceae| uncultured	0.000151069	1.37E-07	0.000151069	0	0	0	0.389969697	0.087615952
DBS vs MYW	Bacteria|||||	0.000472184	1.34E-06	0.000472184	0	0	0	0.389969697	0.087615952
MZ vs DBS	Bacteria| Proteobacteria| Alphaproteobacteria| Acetobacterales| Acetobacteraceae| Acidisphaera	0.000193467	2.89E-08	6.94E-05	0.003882208	8.94E-05	0.003859592	0.429428571	0.403189164
DBS vs MYW	Bacteria| Acidobacteriota| Acidobacteriae| Acidobacteriales| Acidobacteriaceae_(Subgroup_1)|	2.83E-05	4.80E-09	2.83E-05	0	0	0	0.440082471	0.093804465
DBS vs MYW	Bacteria| Actinobacteriota| Acidimicrobiia| Acidimicrobiales| Acidimicrobiaceae| Ferrithrix	1.43E-05	1.23E-09	1.43E-05	0	0	0	0.440082471	0.093804465
MZ vs DBS	Bacteria| Proteobacteria| Gammaproteobacteria| Acidithiobacillales| Acidithiobacillaceae| Acidithiobacillus	0.312886305	0.007882756	0.036246278	0.22855638	0.043946341	0.085582651	0.458979592	0.414892468
MZ vs DBS	Bacteria| Actinobacteriota| Acidimicrobiia| Acidimicrobiales| Acidimicrobiaceae| Ferrimicrobium	0.001441583	3.13E-06	0.000722287	0.008516952	0.000368126	0.007832902	0.461979592	0.414892468
MZ vs ZJS	Bacteria| Firmicutes| Bacilli| Staphylococcales| Staphylococcaceae| Staphylococcus	1.13E-05	3.82E-10	7.98E-06	3.17E-05	4.69E-09	2.42E-05	0.482711538	0.08091451
MZ vs ZJS	Bacteria| Acidobacteriota| Acidobacteriae| Acidobacteriales| Acidobacteriaceae_(Subgroup_1)| Granulicella	7.94E-06	3.78E-10	7.94E-06	0	0	0	0.507991799	0.083575222
MZ vs DBS	Bacteria| Proteobacteria| Gammaproteobacteria| Gammaproteobacteria_Incertae_Sedis| Unknown_Family| Acidibacter	0.01237928	0.000204533	0.005838568	0.006298156	0.000154046	0.00506698	0.535285714	0.470498656
MZ vs ZJS	Archaea| Micrarchaeota| Micrarchaeia| Micrarchaeales| Micrarchaeales| Candidatus_Micrarchaeum	0.002331599	1.59E-05	0.001630277	0.001111914	3.98E-06	0.000705156	0.547269231	0.088400138
ZJS vs MYW	Bacteria| Proteobacteria| Alphaproteobacteria| Acetobacterales| Acetobacteraceae| Acidiphilium	5.36E-06	2.30E-10	5.36E-06	1.70E-05	8.66E-10	1.70E-05	0.560342469	-0.036507852
ZJS vs MYW	Bacteria| Proteobacteria| Gammaproteobacteria| Gammaproteobacteria_Incertae_Sedis| Unknown_Family| Acidibacter	1.78E-05	4.38E-10	7.40E-06	0	0	0	0.578617068	-0.036507852
ZJS vs MYW	Bacteria| Bacteroidota| Bacteroidia| Bacteroidales| Bacteroidaceae| Bacteroides	1.07E-05	9.19E-10	1.07E-05	0	0	0	0.578617068	-0.036507852
MZ vs MYW	Bacteria| Actinobacteriota| Acidimicrobiia|||	1.98E-05	5.53E-10	9.60E-06	0	0	0	0.590481529	0.492445996
ZJS vs MYW	Bacteria| Firmicutes| Bacilli| Staphylococcales| Staphylococcaceae| Staphylococcus	3.17E-05	4.69E-09	2.42E-05	4.51E-05	2.70E-09	3.00E-05	0.686285714	-0.036507852
DBS vs ZJS	Archaea| Thermoplasmatota| Thermoplasmata| Thermoplasmatales| Ferroplasmaceae| Acidiplasma	0.018791389	0.000893757	0.012204899	0.010720913	0.000177496	0.004710304	0.695459459	0.028437287
DBS vs ZJS	Bacteria| Actinobacteriota| Acidimicrobiia| uncultured| uncultured| uncultured	2.86E-05	4.91E-09	2.86E-05	1.98E-05	2.04E-09	1.60E-05	0.695754982	0.028437287
ZJS vs MYW	Bacteria| Actinobacteriota| Actinobacteria| Propionibacteriales| Propionibacteriaceae| Cutibacterium	7.56E-05	3.19E-08	6.31E-05	0.000107218	1.75E-08	7.63E-05	0.70752381	-0.036132134
MZ vs MYW	Bacteria| Nitrospirota| Leptospirillia| Leptospirillales| Leptospirillaceae| Leptospirillum	0.080346142	0.001372664	0.015125386	0.072130096	0.000989963	0.018165562	0.728375	0.595048661
MZ vs DBS	Archaea| Micrarchaeota| Micrarchaeia| Micrarchaeales| Micrarchaeales| Candidatus_Micrarchaeum	0.002331599	1.59E-05	0.001630277	0.001448494	1.21E-05	0.001418348	0.729897959	0.628190702
MZ vs DBS	Bacteria| Firmicutes| Sulfobacillia| Sulfobacillales| Sulfobacillaceae| uncultured	9.79E-05	2.05E-08	5.85E-05	0.000151069	1.37E-07	0.000151069	0.786122449	0.662772851
MZ vs DBS	Bacteria| Proteobacteria| Gammaproteobacteria| Burkholderiales| Ferrovaceae| Ferrovum	0.026608885	0.000968032	0.012701914	0.033639015	0.003682691	0.024774621	0.832734694	0.688029796
DBS vs ZJS	Archaea| Micrarchaeota| Micrarchaeia| Micrarchaeales| Micrarchaeales| Candidatus_Micrarchaeum	0.001448494	1.21E-05	0.001418348	0.001111914	3.98E-06	0.000705156	0.874	0.034891858
MZ vs DBS	Bacteria| Actinobacteriota| Actinobacteria| Corynebacteriales| Mycobacteriaceae| Mycobacterium	1.11E-05	3.66E-10	7.81E-06	0	0	0	1	0.765027122
MZ vs DBS	Bacteria| Firmicutes| Bacilli| Staphylococcales| Staphylococcaceae| Staphylococcus	1.13E-05	3.82E-10	7.98E-06	0	0	0	1	0.765027122
MZ vs DBS	Bacteria| Actinobacteriota| Acidimicrobiia|||	1.98E-05	5.53E-10	9.60E-06	0	0	0	1	0.765027122
MZ vs DBS	Bacteria| Actinobacteriota| Acidimicrobiia| Acidimicrobiales| Acidimicrobiaceae| Acidithrix	4.01E-06	9.64E-11	4.01E-06	0	0	0	1	0.765027122
MZ vs ZJS	Bacteria| Actinobacteriota| Acidimicrobiia| Acidimicrobiales| Acidimicrobiaceae| Acidithrix	4.01E-06	9.64E-11	4.01E-06	0	0	0	1	0.158645067
MZ vs MYW	Archaea| Thermoplasmatota||||	1.20E-05	8.67E-10	1.20E-05	0	0	0	1	0.755296829
MZ vs MYW	Bacteria| Chloroflexi| AD3| AD3| AD3| AD3	1.46E-05	2.96E-10	7.02E-06	0	0	0	1	0.755296829
MZ vs MYW	Bacteria| Acidobacteriota| Acidobacteriae| Acidobacteriales| Acidobacteriaceae_(Subgroup_1)| Granulicella	7.94E-06	3.78E-10	7.94E-06	0	0	0	1	0.755296829
MZ vs MYW	Bacteria| Actinobacteriota| Acidimicrobiia| Acidimicrobiales| Acidimicrobiaceae| Acidithrix	4.01E-06	9.64E-11	4.01E-06	0	0	0	1	0.755296829
DBS vs MYW	Bacteria| Firmicutes| Bacilli| Alicyclobacillales| Alicyclobacillaceae| Alicyclobacillus	0	0	0	1.11E-05	3.71E-10	1.11E-05	1	0.207823215
